# Supplementary material for: Comparative Transcriptome Profiling of Resistant and Susceptible Sugarcane Cultivars in Response to Infection by Xanthomonas albilineans
Source: Int J Mol Sci. 2019 Dec 5;20(24):6138. doi: 10.3390/ijms20246138 (PMC6940782; doi:10.3390/ijms20246138)
Supplement: Supplementary file 1 [file ijms-20-06138-s001.zip]

Archive with 10 entries (9 files):
- Supplementary files-20191205/
- Supplementary files-20191205/Figure S1-20191031.pdf
- Supplementary files-20191205/Figure S2-20191031.pdf
- Supplementary files-20191205/Figure S3-20191031.pdf
- Supplementary files-20191205/Figure S4-20191205.pdf
- Supplementary files-20191205/Figure S5-20191031.pdf
- Supplementary files-20191205/Table S1-20191031.doc
- Supplementary files-20191205/Table S2-20191031.doc
- Supplementary files-20191205/Table S3-20191031.xlsx
- Supplementary files-20191205/Table S4-20191031.doc
