# Supplementary material for: Comparative Transcriptome Profiling of Resistant and Susceptible Sugarcane Cultivars in Response to Infection by Xanthomonas albilineans
Source: Int J Mol Sci. 2019 Dec 5;20(24):6138. doi: 10.3390/ijms20246138 (PMC6940782; doi:10.3390/ijms20246138)
Supplement: Supplementary file 1 [file ijms-20-06138-s001.zip › Supplementary files-20191205/Table S3-20191031.xlsx]

## Sheet: Sheet1
Table S3 Characteristics of 53 differentially expressed genes (DEGs) of two sugarcane cultivars infected by X. albilineansa
KEGG	Gene name	Description	Gene ID	Susceptible cultivar (ROC20)									Resistant cultivar (LCP 85-384)
				S24_Xa vs S0_CK			S48_Xa vs S0_CK			S72_Xa vs S0_CK			R24_Xa vs R0_CK			R48_Xa vs R0_CK			R72_Xa vs R0_CK
				Regulation	log2FC	q value	Regulation	log2FC	q value	Regulation	log2FC	q value	Regulation	log2FC	q value	Regulation	log2FC	q value	Regulation	log2FC	q value
Pantothenate and CoA biosynthesis	E2.6.1.42, ilvE	branched-chain amino acid aminotransferase	Cluster-4871.133821	Up	2.4653	1.4643e-20	Up	2.5447	1.0079e-19	Up	2.0954	2.1143e-13	Up	1.9913	3.8253e-08	Up	2.0388	1.8123e-08	Up	1.8116	1.4549e-06
Pantothenate and CoA biosynthesis	E2.6.1.42, ilvE	branched-chain amino acid aminotransferase	Cluster-4871.133822	Up	2.6995	0.023441	NS	2.411	0.07143	NS	2.2705	0.08032	Up	1.515	0.012334	Up	1.6152	0.0062962	NS	1.0821	0.14293
Pantothenate and CoA biosynthesis	E2.6.1.42, ilvE	branched-chain amino acid aminotransferase	Cluster-4871.274538	NS	-0.49134	0.31702	NS	-0.21615	0.94438	NS	-0.23629	0.90057	Down	-1.0305	2.0352e-21	Down	-1.02	1.7517e-10	Down	-1.1032	6.3387e-20
Pantothenate and CoA biosynthesis	ilvC	ketol-acid reductoisomerase	Cluster-4871.218260	Up	1.6765	1.2858e-13	Up	1.9112	3.2274e-21	Up	1.7476	7.9726e-20	Up	1.2741	2.8252e-05	Up	1.0011	0.0014557	NS	0.97641	0.003608
Pantothenate and CoA biosynthesis	ilvC	ketol-acid reductoisomerase	Cluster-4871.254969	Up	1.7113	1.3489e-45	Up	2.0042	1.3552e-56	Up	1.7405	1.1422e-46	Up	1.0954	3.2201e-14	NS	0.87746	5.0743e-06	NS	0.89341	5.0341e-08
Pantothenate and CoA biosynthesis	ilvC	ketol-acid reductoisomerase	Cluster-4871.254973	Up	1.6436	3.0344e-15	Up	1.9556	3.1899e-23	Up	1.6032	2.913e-13	Up	1.0146	0.00017505	NS	0.68055	0.058327	NS	0.79079	0.011015
Pantothenate and CoA biosynthesis	coaW	pantothenate kinase [EC:2.7.1.33]	Cluster-4871.297373	NS	-0.211806	1.4483e-22	Up	0.114977	7.6776e-21	Up	0.303969	0.07143	NS	-0.747389	0.0048015	NS	-0.753548	0.079066	NS	-0.749799	9.8911e-14
Plant hormone signal transduction	IAA	auxin-responsive protein IAA	Cluster-4871.252689	Up	3.6807	5.7334e-109	Up	2.7545	3.4411e-42	Up	1.8006	1.7065e-15	NS	0.24761	0.86405	Down	-1.3057	0.0037861	Down	-1.4248	1.1583e-05
Plant hormone signal transduction	IAA	auxin-responsive protein IAA	Cluster-4871.312829	Up	3.0847	7.8748e-27	Up	2.0101	5.3132e-08	Up	1.3066	0.0038813	NS	0.3626	0.89555	NS	-1.3345	0.068144	Down	-1.4071	0.02151
Plant hormone signal transduction	IAA	auxin-responsive protein IAA	Cluster-4871.385454	Up	1.9582	6.1409e-05	Up	2.2508	1.1128e-06	NS	0.58189	0.74926	NS	-0.37065	0.42811	NS	-0.4091	0.45798	Down	-1.1596	1.7819e-05
Plant hormone signal transduction	IAA	auxin-responsive protein IAA	Cluster-4871.233930	Up	3.6807	5.7334e-109	Up	2.64934	3.4411e-42	Up	1.6225	1.7065e-15	NS	-0.0392916	0.86405	Down	-1.02807	0.0037861	Down	-1.0318	1.1583e-05
Plant hormone signal transduction	IAA	auxin-responsive protein IAA	Cluster-4871.258107	Up	3.0619	1.0115e-21	Up	2.3078	3.4315e-09	NS	1.0763	0.067137	NS	-0.29176	0.96573	NS	-1.2527	0.28401	NS	-1.34	0.3213
Plant hormone signal transduction	SNRK2	serine/threonine-protein kinase SRK2	Cluster-4871.259586	Up	1.9036	4.0386e-09	Up	1.5476	2.4606e-05	Up	1.0803	0.0079031	NS	-0.72611	1.0389e-05	NS	-0.82226	2.383e-05	Down	-1.6251	6.7888e-23
Plant hormone signal transduction	PIF3	phytochrome-interacting factor 3	Cluster-4871.255133	Up	1.7829	3.764e-132	Up	1.7967	8.2739e-124	Up	1.143	7.6929e-44	NS	-0.73761	5.3832e-29	NS	-0.85565	3.0419e-37	Down	-1.5343	1.9191e-131
Plant hormone signal transduction	SNRK2	serine/threonine-protein kinase SRK2	Cluster-4871.259588	Up	1.6725	3.5514e-08	Up	1.4213	2.434e-05	Up	1.2515	0.00011774	NS	-0.65203	0.028561	NS	-0.81557	0.027166	NS	-0.92468	0.015087
Plant hormone signal transduction	IAA	auxin-responsive protein IAA	Cluster-4871.238958	Up	2.0865	1.312e-52	Up	3.1832	3.0652e-180	Up	2.328	5.1487e-90	NS	0.71026	3.3724e-06	NS	0.77803	3.2912e-07	NS	0.56489	0.0004891
Plant hormone signal transduction	PYL	abscisic acid receptor PYR/PYL family	Cluster-4871.248068	Up	1.2978	0.00056209	Up	1.2873	0.00077496	Up	1.1606	0.0030941	Up	1.2778	3.1823e-08	Up	1.1182	3.9718e-05	NS	0.80947	0.013143
Plant hormone signal transduction	SNRK2	serine/threonine-protein kinase SRK2	Cluster-4871.286572	NS	-0.61943	0.26138	Down	-1.1043	0.011698	NS	-0.95232	0.028712	Down	-1.3742	0.00056426	Down	-1.2836	0.028746	Down	-1.1632	0.0029852
Plant hormone signal transduction	SNRK2	serine/threonine-protein kinase SRK2	Cluster-4871.193216	Down	-1.2433	2.1203e-05	Down	-1.1436	5.7727e-06	NS	-0.77583	0.0048015	NS	0.651	0.68486	Up	1.1965	0.038186	NS	0.59394	0.57314
Plant hormone signal transduction	CTR1	serine/threonine-protein kinase CTR1	Cluster-4871.356618	NS	0.90581	3.2829e-09	NS	-0.020717	0.97068	NS	-0.19147	0.71829	Up	2.1145	4.9478e-44	Up	1.6363	2.2732e-22	Up	1.3468	4.1062e-16
Plant hormone signal transduction	SNRK2	serine/threonine-protein kinase SRK2	Cluster-4871.245620	NS	0.41266	0.36351	NS	0.26651	0.82594	NS	0.18756	0.94397	Up	1.1063	0.00078333	NS	0.88639	0.063684	NS	0.96791	0.0089651
Plant hormone signal transduction	GH3	auxin responsive GH3 gene family	Cluster-4871.233479	NS	-0.40967	0.033124	NS	-0.51606	0.0023367	NS	-0.24463	0.30303	Down	-1.6401	7.431e-32	Down	-1.0468	1.5216e-11	Down	-1.1102	2.9313e-14
Plant hormone signal transduction	GH3	auxin responsive GH3 gene family	Cluster-4871.252023	NS	-0.072559	0.96599	NS	-0.13893	0.78746	NS	-0.42146	0.079066	Down	-1.03	9.7911e-14	NS	-0.65945	6.7423e-07	Down	-1.0504	3.1563e-20
Plant hormone signal transduction	SNRK2	serine/threonine-protein kinase SRK2	Cluster-4871.249291	Down	-1.5657	7.6776e-51	Down	-1.08	4.6416e-31	Down	-1.3194	6.1973e-50	NS	-0.30277	0.027091	NS	-0.39202	0.0010056	NS	-0.7302	1.6255e-13
Plant hormone signal transduction	SAUR	SAUR family protein	Cluster-4871.390584	NS	-0.90899	7.0847e-05	Down	-2.1076	4.2132e-21	NS	0.22153	0.63946	Up	4.3221	1.4698e-10	NS	2.4695	0.055054	Up	3.159	0.0010003
Plant hormone signal transduction	SNRK2	serine/threonine-protein kinase SRK2	Cluster-4871.249303	Down	-1.4303	1.4483e-23	Down	-1.2347	3.5595e-12	Down	-1.3158	1.5351e-16	NS	-0.010966	0.9785	NS	-0.47315	0.49773	NS	-0.53344	0.13688
Plant hormone signal transduction	NPR1	regulatory protein NPR1	Cluster-4871.226184	Down	-1.3968	6.8896e-14	Down	-1.0588	9.7386e-08	Down	-1.058	2.186e-10	NS	2.6091	0.41382	NS	3.3747	0.069461	Up	4.0419	0.010122
Plant hormone signal transduction	SNRK2	serine/threonine-protein kinase SRK2	Cluster-4871.249297	NS	0.92099	0.023305	NS	0.64751	0.1359	NS	0.67374	0.075367	Up	2.3663	8.6753e-09	Up	2.3562	6.6066e-06	Up	2.2699	1.7408e-06
Plant hormone signal transduction	SNRK2	serine/threonine-protein kinase SRK2	Cluster-4871.249302	Up	1.2125	3.0271e-05	Up	1.0032	0.0062459	Up	1.1354	0.00013154	Up	1.9663	1.8489e-16	Up	2.0347	2.9302e-17	Up	1.6125	7.8242e-12
Plant hormone signal transduction	EIN2	ethylene-insensitive protein 2	Cluster-4871.244221	Down	-1.6456	2.8895e-38	Down	-1.5195	5.1151e-35	Down	-1.74	5.0417e-58	Down	-1.0755	1.1911e-26	NS	-0.86806	1.4005e-08	NS	-0.96566	3.2581e-15
Plant hormone signal transduction	JAR1	jasmonic acid-amino synthetase	Cluster-4871.211142	Down	-1.9756	1.2214e-23	Down	-2.0555	8.6056e-21	Down	-1.9114	8.404e-22	NS	1.3202	0.69759	NS	0.79084	0.95665	NS	0.76082	0.96522
Plant hormone signal transduction	JAR1	jasmonic acid-amino synthetase	Cluster-4871.211143	Down	-2.109	2.5319e-11	Down	-2.2126	3.7865e-11	Down	-2.4291	1.4116e-10	NS	-0.64148	0.27228	NS	-0.45415	0.53907	NS	-0.11214	0.95819
Plant hormone signal transduction	JAR1	jasmonic acid-amino synthetase	Cluster-4871.212844	Down	-2.3958	2.4435e-10	Down	-2.1081	2.8096e-10	Down	-1.543	1.5337e-06	NS	0.59168	0.51264	Up	1.1403	0.04922	Up	1.8353	2.3241e-06
Plant-pathogen interaction	WRKY33	WRKY transcription factor 33	Cluster-4871.279226	NS	0.70409	0.042287	Down	-1.1061	0.017098	NS	-0.39542	0.69014	NS	5.2938	0.10175	NS	4.2131	0.32756	NS	3.5821	0.50355
Plant-pathogen interaction	HSP90B, TRA1	heat shock protein 90kDa beta	Cluster-4871.123595	Up	1.9687	1.0791e-15	Up	1.6719	8.4382e-10	Up	1.5539	6.9733e-08	Up	2.6631	3.3806e-44	Up	2.3923	6.8399e-28	Up	2.3061	6.2883e-28
Plant-pathogen interaction	RPM1, RPS3	disease resistance protein RPM1	Cluster-4871.286648	NS	1.2743	0.14231	Up	2.0067	0.00045822	Up	2.711	6.5824e-09	NS	0.086897	0.97536	NS	0.056294	0.97728	NS	-0.20561	0.97006
Plant-pathogen interaction	htpG, HSP90A	molecular chaperone HtpG	Cluster-4871.265303	Up	1.2675	0.00052331	Up	1.7831	6.5438e-10	Up	1.9161	6.8972e-15	NS	0.73364	1.1373e-06	NS	0.61299	0.00096939	NS	0.66465	7.0913e-06
Plant-pathogen interaction	htpG, HSP90A	molecular chaperone HtpG	Cluster-4871.332933	NS	0.75427	0.1615	Up	1.1184	0.0017045	Up	1.048	0.0017248	NS	0.33176	0.66164	NS	0.091794	0.96136	NS	-0.092109	0.95819
Plant-pathogen interaction	CML	calcium-binding protein CML	Cluster-4871.258561	NS	1.173	0.11416	Up	1.3642	0.013272	NS	1.0737	0.13494	Up	1.68	0.032567	Up	2.0909	0.001951	Up	1.7823	0.018437
Plant-pathogen interaction	WRKY33	WRKY transcription factor 33	Cluster-4871.191843	Up	2.2438	1.4139e-70	Up	1.0276	0.00025245	Up	1.5322	3.8919e-17	Up	4.63	5.8196e-227	Up	3.9302	1.2118e-42	Up	3.9106	1.004e-102
Plant-pathogen interaction	WRKY33	WRKY transcription factor 33	Cluster-4871.214153	NS	0.098511	0.96599	Down	-1.9459	3.9624e-43	Down	-1.9365	5.9049e-41	Up	3.0638	7.9955e-36	Up	2.0667	3.4373e-12	Up	1.4461	4.9499e-05
Plant-pathogen interaction	CNGF	cyclic nucleotide gated channel, other eukaryote	Cluster-4871.236422	Down	-2.5599	1.883e-58	Down	-2.6273	3.6177e-88	Down	-2.6694	1.5146e-65	Down	-1.6185	7.0953e-54	Down	-1.6817	4.2297e-47	Down	-1.9017	6.4488e-58
Plant-pathogen interaction	CNGF	cyclic nucleotide gated channel, other eukaryote	Cluster-4871.266872	NS	-0.9537	0.028112	Down	-1.2704	0.0016398	Down	-1.5692	0.00013065	NS	-0.036865	0.97146	NS	-0.48411	0.303	NS	-0.66583	0.068293
Plant-pathogen interaction	RBOH	respiratory burst oxidase	Cluster-4871.120449	Down	-2.968	8.7386e-37	Down	-3.1614	3.6023e-38	Down	-3.1292	7.7356e-45	Down	-1.8333	1.118e-11	Down	-2.1821	1.5036e-17	Down	-2.0567	1.4693e-14
Plant-pathogen interaction	RBOH	respiratory burst oxidase	Cluster-4871.278525	Down	-2.8624	2.4025e-54	Down	-3.3555	6.5084e-65	Down	-2.9547	4.5244e-63	NS	-0.51874	0.081919	NS	-0.24816	0.77561	Down	-1.0789	1.2985e-05
Sesquiterpenoid and triterpenoid biosynthesis	FLDH	farnesol dehydrogenase	Cluster-4871.121231	Up	1.7314	0.0028177	Up	2.4109	1.2011e-07	Up	2.4312	2.1425e-08	NS	0.70119	0.18507	NS	0.65279	0.17935	NS	0.48769	0.64068
Sesquiterpenoid and triterpenoid biosynthesis	FDFT1	farnesyl-diphosphate farnesyltransferase	Cluster-4871.257754	Up	2.4444	1.1967e-13	Up	2.0378	5.7822e-09	Up	1.8811	4.952e-09	NS	0.60439	0.41858	NS	0.79033	0.34066	NS	-0.42295	0.83746
Sesquiterpenoid and triterpenoid biosynthesis	FLDH	farnesol dehydrogenase	Cluster-4871.121233	Up	2.6116	4.139e-15	Up	2.5994	4.4237e-14	Up	2.1727	1.1808e-09	Up	1.4756	0.0054027	Up	1.6282	0.00077178	Up	1.5449	0.0014011
Sesquiterpenoid and triterpenoid biosynthesis	FDFT1	farnesyl-diphosphate farnesyltransferase	Cluster-4871.257751	Up	2.6873	5.8802e-36	Up	2.737	7.4347e-38	Up	2.7203	4.0259e-38	Up	1.9346	4.3254e-86	Up	1.7457	5.1805e-30	Up	1.0656	1.8046e-18
Sesquiterpenoid and triterpenoid biosynthesis	FLDH	farnesol dehydrogenase	Cluster-4871.294973	Up	3.6148	1.5084e-22	Up	3.405	5.7645e-17	Up	3.7875	1.9384e-23	Up	5.6942	0	Up	6.1667	0	Up	5.0782	1.8072e-234
Monobactam biosynthesis	PAPSS	3'-phosphoadenosine 5'-phosphosulfate synthase	Cluster-4871.209203	Down	-2.7153	6.1855e-23	Down	-2.3135	1.4183e-16	Down	-2.911	2.0998e-26	NS	-0.57701	0.022099	NS	-0.65909	0.029731	NS	-0.36457	0.3075
Monobactam biosynthesis	thrA	bifunctional aspartokinase / homoserine dehydrogenase 1	Cluster-4871.282769	NS	-0.30811	0.94635	NS	0.29552	0.85148	NS	-0.076061	0.96521	Up	1.0859	6.4864e-05	Up	1.0101	0.0019203	NS	0.91059	0.0047874
Monobactam biosynthesis	PAPSS	3'-phosphoadenosine 5'-phosphosulfate synthase	Cluster-4871.231719	Down	-2.5943	1.8655e-18	Down	-2.7587	1.4381e-82	Down	-3.5001	3.0746e-10	NS	-0.53827	1.8836e-06	NS	-0.41413	0.0022931	NS	-0.3225	0.019783
a NS indicates no significant difference.
